# Supplementary material for: Co-Infection of Potential Tick-Borne Pathogens of the Order Rickettsiales and Borrelia burgdorferi s. l. and Their Link to Season and Area in Germany
Source: Microorganisms. 2023 Jan 7;11(1):157. doi: 10.3390/microorganisms11010157 (PMC9861244; doi:10.3390/microorganisms11010157)
Supplement: Supplementary file 1 [file microorganisms-11-00157-s001.zip]

Archive with 2 entries (2 files):
- Supplementary Figure S1+S2.pdf
- supplementary Tables.xlsx
